# Supplementary material for: Changes in malaria burden and transmission in sentinel sites after the roll-out of long-lasting insecticidal nets in Papua New Guinea
Source: Parasit Vectors. 2016 Jun 14;9:340. doi: 10.1186/s13071-016-1635-x (PMC4908799; doi:10.1186/s13071-016-1635-x)
Supplement: Additional file 2: Table S2. — Description of study population by site. (XLSX 15 kb) [file 13071_2016_1635_MOESM2_ESM.xlsx]

## Sheet: Study sample
Additional file 2: Table S2 Description of study population
	Dreikikir		Finschhafen		Mumeng		Sausi		Tabibuga		Yapsie		Total
	Pre-LLIN	Post-LLIN	Pre-LLIN	Post-LLIN	Pre-LLIN	Post-LLIN	Pre-LLIN	Post-LLIN	Pre-LLIN	Post-LLIN	Pre-LLIN	Post-LLIN	Pre-LLIN	Post-LLIN
Clinical surveillance
Age group
<1	12	47			83	44	86	56					181	147
1-4	215	116			115	40	100	22					430	178
5-9	95	48			69	23	84	14					248	85
10-14	18	6			39	7	44	7					101	20
15-19	5	8			21	9	14	8					40	25
20-39	32	34			79	25	75	34					186	93
40+	10	33			67	68	58	31					135	132
Missing	2	0			0	0	2	0					4	0
Total	389	292			473	216	463	172					1325	680
Median age	4	4			7	10.5	6	7.5					6	5
Pearson chi2; P-value	0.547, 0.46				4.180, 0.41		0.350, 0.55						1.363, 0.24
Household survey
Age group
<1			2	2	2	2	2	7	2	2	4	1	12	14
1-4			55	47	46	82	46	66	36	55	70	46	253	296
5-9			71	81	41	87	61	68	41	50	84	33	298	319
10-14			59	64	14	43	43	42	24	22	84	39	224	210
15-19			40	38	15	16	27	26	14	10	43	32	139	122
20-39			120	105	91	115	112	136	126	109	152	109	601	574
40+			101	84	67	98	45	66	76	77	115	40	404	365
Missing			7	21	14	19	1	11	6	16	8	19	36	86
Total			455	442	290	462	337	422	325	341	560	319	1967	1986
Median age			19	16	25	16	18	19	27	25	18	19	20	19
Pearson chi2; P-value			1.580, 0.21		5.429, 0.02		0.179, 0.67		0.616, 0.43		0.239, 0.63		1.265, 0.26
LLIN ownership (%)	13.4831	96.0318	4.7619	91	6.66667	71.1864	26.9663	91.2281	7.61905	91.8367	0.84746	92.1348	9.4	88.7
LLIN use (%)	7.9646	66.6137	1.68856	59.8165	3.31126	27.3717	18.1395	60.7204	5.47368	49.46	0.16807	71.5909	5.5	55.1
